# Supplementary material for: Association between organophosphorus insecticides exposure and osteoarthritis in patients with arteriosclerotic cardiovascular disease
Source: BMC Public Health. 2024 Jul 14;24:1873. doi: 10.1186/s12889-024-19414-9 (PMC11247838; doi:10.1186/s12889-024-19414-9)
Supplement: Supplementary file 1 — Supplementary Material 1 [file 12889_2024_19414_MOESM1_ESM.xlsx]

## Sheet: Sheet1
Table S1 Details of covariates used for adjustment
covariates	source file	original variable name	Decription	Notes
Age	Demographics Data	RIDAGEYR	Best age in years of the sample person at time of HH screening.
Sex	Demographics Data	RIAGENDR	Gender of the sample person
Race/Ethnicity	Demographics Data	RIDRETH1	Recode of reported race and ethnicity information.
Education	Demographics Data	DMDEDUC2	What is the highest grade or level of school {you have/SP has} completed or the highest degree {you have/s/he has} received?
Body mass index	Examination Data-Body Measures	BMXBMI	Body Mass Index (kg/m**2)
HbA1c (%)	Laboratory Data-Glycohemoglobin	LBXGH	Glycohemoglobin (%)
ALT	Laboratory Data-Standard Biochemistry Profile	LBXSATSI	Alanine Aminotransferase (ALT) (U/L)
AST	Laboratory Data-Standard Biochemistry Profile	LBXSASSI	Aspartate Aminotransferase (AST) (U/L)
Bilirubin	Laboratory Data-Standard Biochemistry Profile	LBXSTB	Total Bilirubin (mg/dL)
ALP	Laboratory Data-Standard Biochemistry Profile	LBXSAPSI	Alkaline Phosphatase (ALP) (U/L)
GGT	Laboratory Data-Standard Biochemistry Profile	LBXSGTSI	Gamma Glutamyl Transferase (GGT) (U/L)
Triglycerides	Laboratory Data-Standard Biochemistry Profile	LBDSTRSI	Triglycerides (mmol/L)
Cholesterol	Laboratory Data-Cholesterol - Total & Triglycerides	LBDTCSI	Total Cholesterol (mmol/L)
HDL	Laboratory Data-Cholesterol - Total & HDL	LBDHDLSI/LBDHDDSI	HDL-cholesterol (mmol/L)/Direct HDL-Cholesterol (mmol/L)
eGFR*(Creatinine)	Laboratory Data-Standard Biochemistry Profile	LBXSCR	Creatinine (mg/dL)	*Calculated from the CKD_EPI_Scr_2009 formula, which includes age, sex, and race variables in addition to creatinine
Physical Activity*(Quantified by metabolic equivalents)	Questionnaire Data-Physical Activity(1999-2006)	PAD020-PAQ050Q-PAD080	Walked or bicycled over past 30 days-# times walked or bicycled-How long per day (minutes)	4 metabolic equivalent (MET) scores × PAQ050Q(times) × PAD080(time)
	Questionnaire Data-Physical Activity(1999-2006)	PAQ100-PAD120-PAD160	Tasks around home/yard past 30 days-# of times past 30 days-How long each time (minutes)	4.5 metabolic equivalent (MET) scores × PAD120(times) × PAD160(time)
	Questionnaire Data-Physical Activity(1999-2006)	PAQ180	Avg level of physical activity each day	1.4\1.5\1.6\1.8 metabolic equivalent (MET) scores for 1.Mainly sit\2.Walk a lot\3.Carry light loads\4.Carry heavy loads
	Questionnaire Data-Physical Activity(1999-2006)	PAD440-PAD460	Muscle strengthening activities-Number of times past 30 days	4 metabolic equivalent (MET) scores × PAD460(time)
	Questionnaire Data-Physical Activity(1999-2006)	PAQ480	Daily hours of TV, video or computer use	1.2 metabolic equivalent (MET) scores
	Questionnaire Data-Physical Activity(2007-2020)	PAQ605-PAQ610-PAD615	Vigorous work activity-Days vigorous work-Minutes vigorous-intensity work	8 metabolic equivalent (MET) scores × PAQ610(times) × PAD615(time)
	Questionnaire Data-Physical Activity(2007-2020)	PAQ620-PAQ625-PAD630	Moderate work activity-Number of days moderate work-Minutes moderate-intensity work	4 metabolic equivalent (MET) scores × PAQ625(times) × PAD630(time)
	Questionnaire Data-Physical Activity(2007-2020)	PAQ635-PAQ640-PAD645	Walk or bicycle-Number of days walk or bicycle-Minutes walk/bicycle for transportation	4 metabolic equivalent (MET) scores × PAQ640(times) × PAD645(time)
	Questionnaire Data-Physical Activity(2007-2020)	PAQ650-PAQ655-PAD660	Vigorous recreational activities-Days vigorous recreational activities-Minutes vigorous recreational activities	8 metabolic equivalent (MET) scores × PAQ655(times) × PAD660(time)
	Questionnaire Data-Physical Activity(2007-2020)	PAQ665-PAQ670-PAD675	Moderate recreational activities-Days moderate recreational activities-Minutes moderate recreational activities	4 metabolic equivalent (MET) scores × PAQ670(times) × PAD675(time)
Alcohol use	Questionnaire Data-Alcohol Use	ALQ110	Had at least 12 alcohol drinks/lifetime?	never (had <12 drinks in lifetime)
	Questionnaire Data-Alcohol Use	ALQ101	Had at least 12 alcohol drinks/1 yr?
	Questionnaire Data-Alcohol Use	ALQ120Q	How often drink alcohol over past 12 mos	former (had ≥12 drinks in 1 year and did not drink last year, or did not drink last year but drank ≥12 drinks in lifetime)
	Questionnaire Data-Alcohol Use	ALQ130	Avg # alcoholic drinks/day -past 12 mos	mild = c(1,2), 1 is for female and 2 is for male; moderate = c(2,3), 2 is for female and 3 is for male; or binge >=2 & binge <5; heavy = c(3,4), 3 is for female and 4 is for male; or binge >=5
	Questionnaire Data-Alcohol Use	ALQ170	Past 30 days # times 4-5 drinks on an occasion(binge drinking)
Tobacco use	Questionnaire Data-Smoking - Cigarette/Tobacco Use	SMQ020	Smoked at least 100 cigarettes in life
	Questionnaire Data-Smoking - Cigarette/Tobacco Use	SMQ040	Do you now smoke cigarettes
Hypertension	Questionnaire Data-Blood Pressure & Cholesterol	BPQ020	Ever told you had high blood pressure
	Examination Data-Blood Pressure	BPXSY1-BPXDI1	Systolic-Diastolic: Blood pressure (first reading) mm Hg	The average of three measurements that meet the diagnostic criteria for hypertension(Systolic≥140/Diastolic≥90) is considered hypertension.
	Examination Data-Blood Pressure	BPXSY2-BPXDI2	Systolic-Diastolic: Blood pressure (second reading) mm Hg
	Examination Data-Blood Pressure	BPXSY3-BPXDI3	Systolic-Diastolic: Blood pressure (third reading) mm Hg
Diabetes mellitus	Questionnaire Data-Diabetes	DIQ010	Doctor told you have diabetes
	Laboratory Data-Glycohemoglobin	LBXGH	Glycohemoglobin (%)	>6.5
	Laboratory Data-Plasma Fasting Glucose	LBDGLUSI	Fasting Glucose (mmol/L)	≥7.0
	Laboratory Data-Standard Biochemistry Profile	LBDSGLSI	Glucose, serum (mmol/L)	≥11.1
	Laboratory Data-Oral Glucose Tolerance Test	LBDGLTSI	Two Hour Glucose(OGTT) (mmol/L)	≥11.1
