# Supplementary material for: Association between organophosphorus insecticides exposure and osteoarthritis in patients with arteriosclerotic cardiovascular disease
Source: BMC Public Health. 2024 Jul 14;24:1873. doi: 10.1186/s12889-024-19414-9 (PMC11247838; doi:10.1186/s12889-024-19414-9)
Supplement: Supplementary file 2 — Supplementary Material 2 [file 12889_2024_19414_MOESM2_ESM.xlsx]

## Sheet: Sheet 1
Table S2 Weighted basic characteristic of the whole participants
variable	total (n = 6871)	non-ASCVD (n = 6396 )	ASCVD (n = 475)	Pvalue
Age in years, n(%)				< 0.0001
20-34	2028(30.75)	2012(32.23)	16( 5.02)
35-64	3695(56.69)	3485(57.26)	210(46.81)
>=65	1148(12.56)	899(10.52)	249(48.17)
Sex, n(%)				< 0.001
Female	3194(47.94)	3024(48.64)	170(35.65)
Male	3677(52.06)	3372(51.36)	305(64.35)
Race/Ethnicity, n(%)				0.04
white	3242(71.77)	2973(71.49)	269(76.76)
black	1378( 9.33)	1289(9.40)	89(8.05)
mexican	1092( 7.15)	1041(7.36)	51(3.51)
other	1159(11.75)	1093(11.75)	66(11.67)
Education, n(%)				0.03
<high school	1401(12.39)	1279(12.18)	122(16.15)
high school	1558(22.80)	1442(22.63)	116(25.84)
>high school	3912(64.81)	3675(65.20)	237(58.01)
Alcohol use, n(%)				< 0.0001
never	834( 9.75)	772( 9.67)	62(11.21)
former	951(11.77)	834(11.18)	117(22.16)
mild	2468(37.94)	2273(37.60)	195(43.87)
moderate	1121(17.36)	1075(17.84)	46( 9.13)
heavy	1497(23.18)	1442(23.72)	55(13.64)
Smoke, n(%)				< 0.0001
never	3707(54.47)	3528(55.45)	179(37.43)
former	1629(23.70)	1427(22.65)	202(42.17)
now	1535(21.82)	1441(21.91)	94(20.40)
Hypertension, n(%)	2541(32.59)	2178(30.18)	363(74.58)	< 0.0001
Diabetes mellitus, n(%)	918( 9.47)	758( 8.25)	160(30.67)	< 0.0001
Physical activity, n(%)*				0.03
<600	2454(36.61)	2293(36.73)	161(34.44)
600-7999	3548(52.04)	3274(51.70)	274(58.07)
>=8000	869(11.35)	829(11.57)	40( 7.50)
BMI (kg/㎡),mean±SE	28.35±0.12	28.25±0.12	30.14±0.34	< 0.0001
HbA1c (%), mean±SE	5.49±0.01	5.46±0.01	6.01±0.07	< 0.0001
ALT (u/l), mean±SE	25.77±0.28	25.72±0.29	26.68±1.61	0.56
AST (u/l), mean±SE	25.01±0.20	24.96±0.20	25.86±0.92	0.34
Bilirubin (mg/dl), mean±SE	0.68±0.01	0.68±0.01	0.70±0.02	0.34
ALP (u/l), mean±SE	68.24±0.38	67.90±0.39	74.26±1.53	< 0.001
GGT (u/l), mean±SE	27.75±0.44	27.43±0.44	33.33±2.65	0.03
Triglycerides (mmol/l), mean±SE	1.66±0.03	1.65±0.03	1.90±0.07	0.002
Cholesterol (mmol/l), mean±SE	5.11±0.02	5.12±0.02	4.79±0.07	< 0.0001
hdl_cholesterol_mmol.L	1.38±0.01	1.39±0.01	1.28±0.03	< 0.001
HDL (mmol/l), mean±SE	95.92±0.41	96.88±0.40	79.20±1.39	< 0.0001
eGFR (mL/min/1.73 m2), mean±SE	95.92±0.41	96.88±0.40	79.20±1.39	< 0.0001
DEP (μg/L) , median [IQR]	1.20[0.26,3.79]	1.20[0.26,3.77]	1.34[0.26,4.25]	0.4
DMP (μg/L) , median [IQR]	1.06[0.35,3.75]	1.05[0.35,3.67]	1.34[0.35,4.41]	0.66
DMTP (μg/L) , median [IQR]	1.18[0.39,4.19]	1.15[0.39,4.19]	1.61[0.39,5.65]	0.61
DETP (μg/L) , median [IQR]	0.40[0.12,0.72]	0.40[0.12,0.72]	0.40[0.10,0.63]	0.79
DMDTP (μg/L) , median [IQR]	0.24[0.07,0.40]	0.24[0.07,0.39]	0.22[0.07,0.46]	0.44
DEDTP (μg/L) , median [IQR]	0.07[0.07,0.28]	0.07[0.07,0.28]	0.07[0.07,0.28]	0.91
DEP (ng/g creatinine), median [IQR]	13.12[3.01,36.90]	12.84[2.99,36.70]	15.32[3.36,39.83]	0.84
DMP (ng/g creatinine), median [IQR]	12.13[3.93,36.87]	12.00[3.93,36.87]	14.90[4.49,34.62]	0.41
DMTP (ng/g creatinine), median [IQR]	12.19[4.02,40.16]	12.00[4.00,39.41]	18.53[4.21,51.41]	0.46
DETP (ng/g creatinine), median [IQR]	3.26[1.29,7.78]	3.25[1.30,7.88]	3.38[1.26,7.14]	0.49
DMDTP (ng/g creatinine), median [IQR]	2.19[0.81,6.01]	2.18[0.82,6.00]	2.35[0.72,7.07]	0.44
DEDTP (ng/g creatinine), median [IQR]	1.01[0.49,2.30]	1.01[0.50,2.30]	0.89[0.47,2.20]	0.66
ASCVD: atherosclerotic cardiovascular disease *according to metabolic equivalent (MET) scores OA: osteoarthritis BMI: body mass index HbA1c：glycohemoglobin ALT: alanine aminotransferase AST: aspartate aminotransferase ALP: alkaline phosphatase GGT:gamma glutamyl transferase HDL: high density lipoprotein eGFR: Estimated glomerular filtration rate DEP: diethylphosphate DMP: dimethylphosphate DMTP: …
