# Supplementary material for: Association between organophosphorus insecticides exposure and osteoarthritis in patients with arteriosclerotic cardiovascular disease
Source: BMC Public Health. 2024 Jul 14;24:1873. doi: 10.1186/s12889-024-19414-9 (PMC11247838; doi:10.1186/s12889-024-19414-9)
Supplement: Supplementary file 3 — Supplementary Material 3 [file 12889_2024_19414_MOESM3_ESM.xlsx]

## Sheet: Sheet1
Table S3 Association between OPPs exposure and OA in whole population/non-ASCVD population by multivariate logistic regression
	OR (95% CI) in whole population	OR (95% CI) in non-ASCVD population
DEP
Tertile 1	reference	reference
Tertile 2	1.28(0.92,1.78)	1.35(0.95,1.92)
Tertile 3	0.90(0.66,1.25)	0.87(0.62,1.23)
DMP
Tertile 1	reference	reference
Tertile 2	1.21(0.85,1.70)	1.06(0.72,1.56)
Tertile 3	1.14(0.80,1.63)	1.08(0.75,1.57)
DMTP
Tertile 1	reference	reference
Tertile 2	0.74(0.54,1.03)	0.78(0.56,1.09)
Tertile 3	1.16(0.84,1.61)	1.10(0.77,1.57)
DETP
Tertile 1	reference	reference
Tertile 2	1.13(0.82,1.55)	1.30(0.92,1.83)
Tertile 3	1.03(0.71,1.50)	1.14(0.77,1.70)
DMDTP
Tertile 1	reference	reference
Tertile 2	0.94(0.65,1.35)	0.92(0.59,1.44)
Tertile 3	0.66(0.44,0.99)	0.65(0.40,1.07)
DEDTP
Tertile 1	reference	reference
Tertile 2	1.01(0.75,1.36)	1.11(0.79,1.55)
Tertile 3	1.01(0.71,1.43)	1.04(0.70,1.56)
OPPs: organophosphorus insecticides OA: osteoarthritis ASCVD: atherosclerotic cardiovascular disease DEP: diethylphosphate DMP: dimethylphosphate DMTP: dimethylthiophosphate DETP: diethylthiophosphate DMDTP: dimethyldithiophosphate DEDTP: diethyldithiophosphate
