# Supplementary material for: Association between organophosphorus insecticides exposure and osteoarthritis in patients with arteriosclerotic cardiovascular disease
Source: BMC Public Health. 2024 Jul 14;24:1873. doi: 10.1186/s12889-024-19414-9 (PMC11247838; doi:10.1186/s12889-024-19414-9)
Supplement: Supplementary file 4 — Supplementary Material 4 [file 12889_2024_19414_MOESM4_ESM.xlsx]

## Sheet: Sheet1
Table S4 Unweighted basic characteristic of the participants with ASCVD
variable	total (n = 475 )	non-OA (n = 381 )	OA (n = 94)	Pvalue
Age in years, n(%)				0.051
20-34	16(3.37)	15(6.45)	1(0.25)
35-64	210(44.21)	176(50.15)	34(35.61)
>=65	249(52.42)	190(43.)	59(64.15)
Sex, n(%)				<0.001
Female	170(35.79)	115(29.10)	55(57.55)
Male	305(64.21)	266(70.90)	39(42.45)
Race/Ethnicity, n(%)				0.003
white	269(56.63)	202(75.08)	67(82.37)
black	89(18.74)	76(8.87)	13(5.32)
mexican	51(10.74)	49(4.35)	2(0.72)
other	66(13.89)	54(11.70)	12(11.59)
Education, n(%)				0.169
<high school	122(25.68)	105(18.12)	17( 9.57)
high school	116(24.42)	91(24.79)	25(29.35)
>high school	237(49.89)	185(57.09)	52(61.08)
Alcohol use, n(%)				0.118
never	62(13.05)	47(10.97)	15(12.01)
former	117(24.63)	96(22.49)	21(21.04)
mild	195(41.05)	149(41.50)	46(51.83)
moderate	46(9.68)	39(10.31)	7( 5.16)
heavy	55(11.58)	50(14.74)	5( 9.96)
Smoke, n(%)				0.291
never	179(37.68)	137(35.85)	42(42.70)
former	202(42.53)	166(41.84)	36(43.29)
now	94(19.79)	78(22.31)	16(14.01)
Hypertension, n(%)	363(76.42)	286(72.53)	77(81.41)	0.206
Diabetes mellitus, n(%)	160(33.68)	131(30.23)	29(32.14)	0.733
Physical activity, n(%)*				0.327
<600	161(33.89)	123(33.59)	38(37.26)
600-7999	274(57.68)	225(59.61)	49(52.89)
>=8000	40(8.42)	33(6.79)	7(9.85)
BMI (kg/㎡),mean(SE)	29.96(6.29	30.17 (6.49)	29.12 (5.32)	0.146
HbA1c (%), mean(SE)	6.13 (1.35)	6.12 (1.36)	6.14 (1.33)	0.911
ALT (u/l), mean(SE)	26.12 (39.67)	26.46 (42.98)	24.71 (21.67)	0.702
AST (u/l), mean(SE)	26.43 (20.77)	26.70 (22.37)	25.34 (12.37)	0.572
Bilirubin (mg/dl), mean(SE)	0.72 (0.35)	0.74 (0.36)	0.64 (0.27)	0.013
ALP (u/l), mean(SE)	76.44 (25.05)	76.91 (25.70)	74.53 (22.20)	0.411
GGT (u/l), mean(SE)	34.29 (51.37)	35.04 (55.30)	31.24 (30.71)	0.522
Triglycerides (mmol/l), mean(SE)	1.87 (1.45)	1.87 (1.53)	1.89 (1.06)	0.901
Cholesterol (mmol/l), mean(SE)	4.79 (1.22)	4.74 (1.21)	4.96 (1.25)	0.118
HDL (mmol/l), mean(SE)	1.28 (0.38)	1.25 (0.36)	1.39 (0.40)	0.002
eGFR (mL/min/1.73 m2), mean(SE)	77.44 (21.99)	78.21 (22.07)	74.31 (21.53)	0.124
DEP (μg/L) , median [IQR]	1.35 [0.26, 4.28]	1.27 [0.26, 4.25]	1.79 [0.32, 4.76]	0.238
DMP (μg/L) , median [IQR]	1.52 [0.35, 4.26]	1.39 [0.35, 3.97]	2.15 [0.65, 5.36]	0.017
DMTP (μg/L) , median [IQR]	1.58 [0.39, 5.28]	1.57 [0.39, 5.06]	1.66 [0.54, 6.08]	0.399
DETP (μg/L) , median [IQR]	0.40 [0.14, 0.63]	0.40 [0.14, 0.62]	0.39 [0.07, 0.64]	0.258
DMDTP (μg/L) , median [IQR]	0.36 [0.07, 0.42]	0.36 [0.07, 0.38]	0.30 [0.07, 0.58]	0.752
DEDTP (μg/L) , median [IQR]	0.07 [0.07, 0.28]	0.07 [0.07, 0.28]	0.07 [0.07, 0.25]	0.362
DEP (ng/g creatinine), median [IQR]	16.18 [3.63, 40.09]	14.35 [3.06, 36.67]	22.44 [6.29, 47.57]	0.013
DMP (ng/g creatinine), median [IQR]	14.73 [4.62, 37.63]	13.59 [4.00, 34.31]	21.69 [8.70, 75.54]	<0.001
DMTP (ng/g creatinine), median [IQR]	16.82 [5.35, 50.55]	15.82 [5.19, 43.09]	23.31 [7.05, 77.88]	0.034
DETP (ng/g creatinine), median [IQR]	3.50 [1.44, 7.68]	3.50 [1.44, 7.53]	3.64 [1.36, 8.90]	0.706
DMDTP (ng/g creatinine), median [IQR]	2.49 [0.92, 7.12]	2.36 [0.89, 6.56]	2.97 [1.14, 8.67]	0.114
DEDTP (ng/g creatinine), median [IQR]	0.97 [0.52, 2.44]	0.96 [0.52, 2.39]	1.15 [0.53, 2.63]	0.416
ASCVD: atherosclerotic cardiovascular disease *according to metabolic equivalent (MET) scores OA: osteoarthritis BMI: body mass index HbA1c：glycohemoglobin ALT: alanine aminotransferase AST: aspartate aminotransferase ALP: alkaline phosphatase GGT:gamma glutamyl transferase HDL: high density lipoprotein eGFR: Estimated glomerular filtration rate DEP: diethylphosphate DMP: dimethylphosphate DMTP: …
