# Supplementary material for: Association between organophosphorus insecticides exposure and osteoarthritis in patients with arteriosclerotic cardiovascular disease
Source: BMC Public Health. 2024 Jul 14;24:1873. doi: 10.1186/s12889-024-19414-9 (PMC11247838; doi:10.1186/s12889-024-19414-9)
Supplement: Supplementary file 5 — Supplementary Material 5 [file 12889_2024_19414_MOESM5_ESM.xlsx]

## Sheet: Sheet 1
Table S5 Urine OPPs metabolite concentrations in ASCVD patients of different genders.
variable	Female	Male	Pvalue
DEP (μg/L) , median [IQR]	1.38 [0.26, 3.93]	1.32 [0.26, 4.60]	0.846
DMP (μg/L) , median [IQR]	1.77 [0.35, 4.22]	1.49 [0.35, 4.26]	0.559
DMTP (μg/L) , median [IQR]	1.35 [0.39, 4.75]	1.72 [0.43, 6.01]	0.198
DETP (μg/L) , median [IQR]	0.40 [0.10, 0.44]	0.40 [0.14, 0.75]	0.111
DMDTP (μg/L) , median [IQR]	0.32 [0.07, 0.36]	0.36 [0.07, 0.53]	0.458
DEDTP (μg/L) , median [IQR]	0.07 [0.07, 0.28]	0.07 [0.07, 0.28]	0.397
DEP (ng/g creatinine), median [IQR]	19.39 [4.86, 42.13]	14.32 [2.99, 35.85]	0.07
DMP (ng/g creatinine), median [IQR]	19.23 [6.27, 55.85]	13.29 [3.98, 31.62]	0.051
DMTP (ng/g creatinine), median [IQR]	21.20 [5.05, 54.14]	15.82 [5.58, 46.78]	0.32
DETP (ng/g creatinine), median [IQR]	3.73 [1.41, 7.33]	3.42 [1.47, 8.14]	0.922
DMDTP (ng/g creatinine), median [IQR]	2.85 [1.26, 8.05]	2.31 [0.79, 6.43]	0.055
DEDTP (ng/g creatinine), median [IQR]	1.32 [0.57, 3.16]	0.82 [0.49, 2.15]	0.004
OPPs: organophosphorus insecticides ASCVD: atherosclerotic cardiovascular disease DEP: diethylphosphate DMP: dimethylphosphate DMTP: dimethylthiophosphate DETP: diethylthiophosphate DMDTP: dimethyldithiophosphate DEDTP: diethyldithiophosphate
